# Supplementary material for: QTL architecture of vine growth habit and gibberellin oxidase gene diversity in wild soybean (Glycine soja)
Source: Sci Rep. 2019 May 14;9:7393. doi: 10.1038/s41598-019-43887-z (PMC6517428; doi:10.1038/s41598-019-43887-z)
Supplement: Supplementary file 1 — qVGH 18-1 (Sheet 1); qVGH 18-2 (Sheet 2); qVGH 19-3 (Sheet 3); qVGH 19-4 (Sheet 4) [file 41598_2019_43887_MOESM1_ESM.xlsx]

## Sheet: qVGH 18-1
Table S1: Number of candidate genes annotated within the qVGH18-1 as well as their name, PFAMID nd PFAM description
S.No.	Gene Name	Gene Start (bp)	Gene End (bp)	PFAM ID	PFAM Description
1	Glyma18g05170	3906066	3910477	PF04535	Domain of unknown function (DUF588)
2	Glyma18g05180	3914141	3915540	PF08583	Cytochrome c oxidase biogenesis protein Cmc1 like
3	Glyma18g05191	3924614	3930928	NA
4	Glyma18g05201	3933816	3936486	NA
5	Glyma18g05210	3937655	3942506	PF08216	Catenin-beta-like, Arm-motif containing nuclear
6	Glyma18g05220	3948768	3952614	PF01965	DJ-1/PfpI family
7	Glyma18g05230	3954404	3958053	PF01965	DJ-1/PfpI family
8	Glyma18g05240	3960437	3967405	PF07714	Protein tyrosine kinase
9	Glyma18g05250	3972160	3976153	PF07714	Protein tyrosine kinase
10	Glyma18g05260	3981488	3986528	PF01657	Salt stress response/antifungal
11	Glyma18g05275	3997739	4007716	PF01657	Salt stress response/antifungal
12	Glyma18g05291	4024639	4031012	PF01657	Salt stress response/antifungal
13	Glyma18g05305	4039216	4047692	PF01657	Salt stress response/antifungal
14	Glyma18g05320	4058176	4060210	PF05757	Oxygen evolving enhancer protein 3 (PsbQ)
15	Glyma18g05330	4066963	4074557	PF02309	AUX/IAA family
16	Glyma18g05340	4076890	4078975	NA
17	Glyma18g05355	4099438	4101309	PF04970	Lecithin retinol acyltransferase
18	Glyma18g05370	4107004	4108428	PF04970	Lecithin retinol acyltransferase
19	Glyma18g05380	4108458	4110204	NA
20	Glyma18g05395	4110307	4114355	PF07466	Protein of unknown function (DUF1517)
21	Glyma18g05410	4120252	4123287	PF01535	PPR repeat
22	Glyma18g05430	4128499	4129352	NA
23	Glyma18g05441	4132797	4133729	PF11955	Plant organelle RNA recognition domain
24	Glyma18g05450	4134735	4135922	PF03168	Late embryogenesis abundant protein
25	Glyma18g05460	4139006	4142519	PF00892	EamA-like transporter family
26	Glyma18g05470	4143100	4145690	NA
27	Glyma18g05480	4147180	4155147	PF04683	Proteasome complex subunit Rpn13 ubiquitin receptor
28	Glyma18g05490(VGH2)	4157031	4159976	PF03171	2OG-Fe(II) oxygenase superfamily
29	Glyma18g05501	4160024	4161116	PF00692	dUTPase
30	Glyma18g05510	4165292	4167481	PF00026	Eukaryotic aspartyl protease
31	Glyma18g05527	4172217	4177629	PF03798	TLC domain
32	Glyma18g05544	4181469	4184190	PF04678	Protein of unknown function, DUF607
33	Glyma18g05562	4184573	4202203	PF00570	HRDC domain
34	Glyma18g05580	4205137	4207594	PF01230	HIT domain
35	Glyma18g05590	4208859	4211704	PF01230	HIT domain
36	Glyma18g05600	4213632	4216118	PF01196	Ribosomal protein L17
37	Glyma18g05610	4218455	4221721	PF00012	Hsp70 protein
38	Glyma18g05620	4222355	4224539	PF10674	Protein of unknown function (DUF2488)
39	Glyma18g05630	4231910	4235860	PF00067	Cytochrome P450
40	Glyma18g05640	4239285	4241479	PF11909	NADH-quinone oxidoreductase cyanobacterial subunit N
41	Glyma18g05645	4248335	4249660	PF00439	Bromodomain
42	Glyma18g05650	4275546	4276929	NA
43	Glyma18g05655	4289886	4297766	PF00439	Bromodomain
44	Glyma18g05660	4304358	4310321	NA
45	Glyma18g05670	4312737	4314685	PF06697	Protein of unknown function (DUF1191)
46	Glyma18g05680	4323420	4327847	PF00013	KH domain
47	Glyma18g05690	4334880	4338291	PF01545	Cation efflux family
48	Glyma18g05700	4342589	4345137	PF00252	Ribosomal protein L16p/L10e
49	Glyma18g05710	4345911	4357876	PF07714	Protein tyrosine kinase

## Sheet: qVGH 18-2
Table S1: Number of candidate genes annotated within the qVGH18-2 as well as their name, PFAMID nd PFAM description
S.No.	Gene Name	Gene Start (bp)	Gene End (bp)	PFAM ID	PFAM Description
1	Glyma18g06840	5512638	5517771	PF00733	Asparagine synthase
2	Glyma18g06850	5522943	5527735	PF03005	Arabidopsis proteins of unknown function
3	Glyma18g06861	5533532	5535750	NA
4	Glyma18g06870(VGH1)	5537666	5547946	PF03171	2OG-Fe(II) oxygenase superfamily
5	Glyma18g06890	5563344	5566061	PF03660	PHF5-like protein
6	Glyma18g06910	5572643	5574526	NA
7	Glyma18g06920	5575168	5579443	PF07992	Pyridine nucleotide-disulphide oxidoreductase
8	Glyma18g06930	5585267	5589598	PF01419	Jacalin-like lectin domain
9	Glyma18g06940	5593883	5601612	PF04564	U-box domain
10	Glyma18g06950	5619433	5622334	PF11960	Domain of unknown function (DUF3474)
11	Glyma18g06960	5643490	5645769	NA
12	Glyma18g06980	5648000	5651135	PF00023	Ankyrin repeat
13	Glyma18g06990	5654152	5662641	PF07724	AAA domain (Cdc48 subfamily)
14	Glyma18g07000	5697569	5700459	PF00069	Protein kinase domain
15	Glyma18g07010	5703310	5708093	PF05686	Glycosyl transferase family 90
16	Glyma18g07020	5715425	5716999	NA

## Sheet: qVGH 19-3
Table S1: Number of candidate genes annotated within the qVGH18-3 as well as their name, PFAMID nd PFAM description
S.No.	Gene Name	Gene Start (bp)	Gene End (bp)	PFAM ID	PFAM Description
1	Glyma19g37780	44895199	44898120	PF00428	60s Acidic ribosomal protein
2	Glyma19g37790	44900078	44903532	NA
3	Glyma19g37801	44907308	44912401	PF00170	bZIP transcription factor
4	Glyma19g37810	44914392	44918101	PF00657	GDSL-like Lipase/Acylhydrolase
5	Glyma19g37810	44914392	44918101	PF00657	GDSL-like Lipase/Acylhydrolase
6	Glyma19g37820	44921748	44922619	PF01476	LysM domain
7	Glyma19g37830	44924827	44927967	PF01156	Inosine-uridine preferring nucleoside hydrolase
8	Glyma19g37840	44938084	44939959	PF01754	A20-like zinc finger
9	Glyma19g37840	44938084	44939959	PF01428	AN1-like Zinc finger
10	Glyma19g37850	44941217	44944989	PF00149	Calcineurin-like phosphoesterase
11	Glyma19g37860	44948252	44951699	PF00149	Calcineurin-like phosphoesterase
12	Glyma19g37870	44959300	44961265	NA
13	Glyma19g37880	44967085	44968539	PF04893	Yip1 domain
14	Glyma19g37880	44967085	44968539	PF04893	Yip1 domain
15	Glyma19g37890(Dt1)	44979743	44981657	PF01161	Phosphatidylethanolamine-binding protein
16	Glyma19g37900	44992180	44996985	NA
17	Glyma19g37900	44992180	44996985	NA
18	Glyma19g37910	44997977	45003243	PF00170	bZIP transcription factor
19	Glyma19g37910	44997977	45003243	PF00170	bZIP transcription factor
20	Glyma19g37920	45003895	45006066	PF00646	F-box domain
21	Glyma19g37930	45007122	45011737	PF01521	Iron-sulphur cluster biosynthesis
22	Glyma19g37930	45007122	45011737	PF01521	Iron-sulphur cluster biosynthesis
23	Glyma19g37940	45012248	45019563	PF00091	Tubulin/FtsZ family, GTPase domain
24	Glyma19g37940	45012248	45019563	PF12327	FtsZ family, C-terminal domain
25	Glyma19g37951	45023787	45027297	NA
26	Glyma19g37961	45031366	45034041	PF05365	Ubiquinol-cytochrome C reductase
27	Glyma19g37971	45032255	45033063	NA

## Sheet: qVGH 19-4
Table S1: Number of candidate genes annotated within the qVGH18-4 as well as their name, PFAMID nd PFAM description
S.No.	Gene Name	Gene Start (bp)	Gene End (bp)	PFAM ID	PFAM Description
1	Glyma19g40470	46863558	46865575	PF03106	WRKY DNA -binding domain
2	Glyma19g40481	46867810	46872121	PF00574	Clp protease
3	Glyma19g40490	46873776	46878127	PF04795	PAPA-1-like conserved region
4	Glyma19g40500	46881684	46888365	PF00069	Protein kinase domain
5	Glyma19g40510	46889045	46893377	PF00271	Helicase conserved C-terminal domain
6	Glyma19g40520	46894669	46908907	NA
7	Glyma19g40550	46915407	46918937	PF05691	Raffinose synthase or seed imbibition protein Sip1
8	Glyma19g40560	46938033	46940019	PF03106	WRKY DNA -binding domain
9	Glyma19g40570	46941269	46950356	PF00076	RNA recognition motif. (a.k.a. RRM, RBD, or RNP domain)
10	Glyma19g40580	46951391	46955847	NA
11	Glyma19g40590	46963738	46967369	PF01553	Acyltransferase
12	Glyma19g40600	46969998	46973999	PF00271	Helicase conserved C-terminal domain
13	Glyma19g40610	46975408	46981467	PF00501	AMP-binding enzyme
14	Glyma19g40620	46986374	46987701	PF01106	NifU-like domain
15	Glyma19g40630	46987737	46995212	NA
16	Glyma19g40640(VGH3)	46997217	47003370	PF03171	2OG-Fe(II) oxygenase superfamily
17	Glyma19g40650	47004831	47007287	PF00249	Myb-like DNA-binding domain
18	Glyma19g40661	47009240	47011082	NA
19	Glyma19g40670	47013785	47015546	PF00249	Myb-like DNA-binding domain
20	Glyma19g40680	47029812	47032065	PF01501	Glycosyl transferase family 8
21	Glyma19g40690	47038032	47040437	PF00025	ADP-ribosylation factor family
22	Glyma19g40700	47041841	47045665	PF00543	Nitrogen regulatory protein P-II
23	Glyma19g40710	47045778	47047319	PF06108	Protein of unknown function (DUF952)
24	Glyma19g40720	47059021	47063814	PF00955	HCO3- transporter family
25	Glyma19g40730	47069397	47069768	NA
26	Glyma19g40740	47080241	47083418	PF00295	Glycosyl hydrolases family 28
27	Glyma19g40770	47090355	47092000	PF00106	short chain dehydrogenase
28	Glyma19g40780	47096755	47101032	NA
29	Glyma19g40790	47103027	47107724	NA
30	Glyma19g40800	47108636	47120581	PF00400	WD domain, G-beta repeat
31	Glyma19g40810	47126361	47129191	PF02773	S-adenosylmethionine synthetase, C-terminal domain
32	Glyma19g40820	47133638	47137417	PF07714	Protein tyrosine kinase
33	Glyma19g40830	47141232	47146849	PF03151	Triose-phosphate Transporter family
34	Glyma19g40835	47148321	47149863	NA
35	Glyma19g40840	47152185	47154089	PF04043	Plant invertase/pectin methylesterase inhibitor
36	Glyma19g40851	47155362	47159008	PF00472	RF-1 domain
37	Glyma19g40860	47161885	47162739	NA
38	Glyma19g40875	47165277	47167976	PF01535	PPR repeat
39	Glyma19g40890	47176089	47178828	PF07885	Ion channel
40	Glyma19g40900	47186982	47189207	PF02458	Transferase family
41	Glyma19g40910	47189284	47192324	PF10187	N-terminal domain of NEFA-interacting nuclear protein NIP30
42	Glyma19g40920	47195471	47200849	PF04810	Sec23/Sec24 zinc finger
43	Glyma19g40930	47202691	47207923	PF03129	Anticodon binding domain
44	Glyma19g40935	47210499	47211699	NA
45	Glyma19g40940	47220429	47224700	PF00295	Glycosyl hydrolases family 28
