# Supplementary material for: QTL architecture of vine growth habit and gibberellin oxidase gene diversity in wild soybean (Glycine soja)
Source: Sci Rep. 2019 May 14;9:7393. doi: 10.1038/s41598-019-43887-z (PMC6517428; doi:10.1038/s41598-019-43887-z)
Supplement: Supplementary file 2 — QTL region (Shee 1); All 2-ODD (Sheet 2) [file 41598_2019_43887_MOESM2_ESM.xls]

## Sheet: QTL region
Table S2: Sequence data of annotated candidate genes of qVGH18-2 for 18 vine growth and 14 erect soybean genotypes along with their Fst value, P-value and position
Gene	Position	Obs Het BP	Obs FST	P-value	Vine soybean																		Erect soybean
					W01	W02	W03	W04	W05	W06	W07	W08	W09	W10	W11	W12	W13	W14	W15	W16	W17	C24	Ref	C01	C02	C08	C12	C14	C16	C17	C19	C27	C30	C33	C34	C35
Glyma18g06840	5513351	0.710019	0.518259	0.0151705	G	G	-	G	-	-	G	G	A	-	G	A	G	-	-	A	-	-	A	-	A	A	-	A	A	-	A	A	A	A	A	G
Glyma18g06840	5514113	0.755172	0.58584	0.000302824	C	-	C	C	C	-	G	C	-	-	-	C	C	-	C	G	-	G	G	G	G	G	C	G	G	G	G	G	G	G	G	-
Glyma18g06840	5514330	0.834961	0.639098	5.95612e-31	-	-	A	-	-	-	-	A	G	A	-	-	A	A	-	G	-	G	G	G	G	G	-	G	G	G	G	G	G	G	G	-
Glyma18g06840	5517568	0.799966	0.855763	8.85043e-08	C	C	C	C	C	C	C	C	C	C	C	C	C	C	C	C	-	-	G	G	G	G	C	G	G	G	G	G	G	G	G	C
Glyma18g06840	5518605	0.807692	0.916667	4.48824e-21	A	A	A	A	A	-	A	A	-	A	A	-	A	A	A	-	A	-	G	G	G	G	A	G	G	G	G	G	G	G	G	-
Glyma18g06840	5519945	0.253833	-0.079602	0.0136232	-	-	A	-	A	-	A	A	A	A	T	A	A	A	T	A	-	A	A	A	A	A	T	A	A	A	A	A	A	A	A	T
Glyma18g06840	5520621	0.740385	0.833333	0.000105884	C	C	C	C	-	C	C	C	-	C	C	-	C	C	C	-	C	-	T	T	T	T	C	-	T	T	T	T	T	T	T	C
Glyma18g06840	5521545	0.776411	0.913309	2.77734e-22	C	C	C	C	-	C	C	C	-	C	-	-	C	C	C	C	-	-	T	T	T	T	C	T	T	T	T	T	T	T	T	-
Glyma18g06840	5521765	0.75	0.846154	3.57777e-06	G	G	G	G	-	G	G	G	-	G	G	G	G	G	G	-	G	-	A	A	A	A	G	A	A	A	A	A	A	A	A	G
Glyma18g06840	5521885	0.740385	0.833333	0.000105884	G	G	G	G	-	G	G	G	-	G	G	-	G	G	G	-	G	-	A	-	A	A	G	A	A	A	A	A	A	A	A	G
Glyma18g06850	5524840	0.775	0.851117	8.23999e-07	G	G	G	G	G	-	G	G	G	G	G	G	G	G	G	G	-	-	A	A	A	A	G	A	A	A	A	A	A	A	A	G
Glyma18g06850	5530908	0.173797	-0.104997	1.2871e-05	-	G	-	-	G	-	G	G	G	G	A	-	G	G	-	-	-	G	G	G	G	G	A	G	G	G	G	G	-	-	G	-
Glyma18g06850	5531651	0.258512	-0.0852713	0.00543196	-	-	-	-	G	-	-	G	G	G	-	-	G	G	-	G	A	G	G	G	-	G	A	-	G	G	G	-	G	-	G	A
Glyma18g06850	5531917	0.23925	-0.116176	2.36631e-06	T	-	-	-	C	-	-	C	C	C	-	-	-	-	-	C	-	-	C	C	C	C	T	C	C	C	C	-	-	C	C	-
Glyma18g06850	5532036	0.847656	0.668203	5.33943e-21	C	C	-	C	C	-	-	-	T	T	-	C	-	-	C	T	-	-	T	T	T	T	-	T	T	T	T	T	T	T	T	-
Glyma18g06850	5532084	1	1	1e-07	-	-	-	-	-	-	-	G	-	G	-	-	-	-	-	-	-	-	A	A	A	A	-	A	A	A	A	-	A	A	A	-
Glyma18g06850	5532086	1	1	1e-07	-	-	-	-	-	-	-	G	-	G	-	-	-	-	-	-	-	-	A	A	A	A	-	A	A	A	A	A	A	A	A	-
Glyma18g06850	5532150	0.273204	-0.137969	3.28873e-10	-	-	-	-	-	-	-	A	A	A	-	G	-	-	-	A	-	A	A	A	A	A	G	A	A	A	A	-	A	A	A	G
Glyma18g06850	5532226	1	1	1e-07	-	-	-	-	-	-	-	G	G	G	-	-	-	-	-	G	-	-	T	T	T	T	-	T	T	T	T	T	T	T	T	-
Glyma18g06850	5532792	0.148194	-0.0868045	0.00397574	-	-	A	T	A	-	A	A	-	A	A	A	A	A	-	A	-	A	A	A	A	A	T	A	A	A	A	A	A	A	A	-
Glyma18g06850	5533419	0.236132	-0.102845	0.000141105	-	C	-	-	-	-	A	-	-	-	A	-	-	-	A	A	-	A	A	A	A	A	C	-	A	-	A	A	A	A	A	A
Glyma18g06861	5533550	0.740385	0.833333	0.000105884	G	G	G	G	G	-	G	-	-	-	G	G	G	G	G	G	G	-	A	A	A	A	G	A	A	-	A	A	A	A	A	G
Glyma18g06861	5534791	0.75	0.846154	3.57777e-06	A	A	A	A	A	A	A	A	-	A	A	A	-	-	A	A	A	-	G	G	G	G	A	G	G	G	G	G	G	G	G	A
Glyma18g06861	5535051	0.657269	0.318519	1.63334e-06	-	A	T	-	-	-	T	-	-	-	-	-	-	-	-	-	-	A	A	-	A	A	-	A	A	A	A	A	A	A	A	T
Glyma18g06861	5535182	0.799966	0.855763	8.85043e-08	G	G	G	G	G	G	G	G	-	G	G	G	G	G	G	G	G	-	A	A	A	A	G	A	A	A	A	A	A	A	A	G
Glyma18g06861	5535185	0.799966	0.855763	8.85043e-08	G	G	G	G	G	G	G	G	-	G	G	G	G	G	G	G	G	-	A	A	A	A	G	A	A	A	A	A	A	A	A	G
Glyma18g06861	5535576	0.775	0.851117	8.23999e-07	-	-	A	A	A	A	A	A	A	A	A	A	A	A	A	A	A	-	T	T	T	T	A	T	T	T	T	T	T	T	T	A
Glyma18g06861	5536270	0.799966	0.855763	8.85043e-08	C	C	C	C	C	C	C	C	-	C	C	C	C	C	C	C	C	-	T	T	T	T	C	T	T	T	T	T	T	T	T	C
Glyma18g06861	5536507	0.799966	0.855763	8.85043e-08	G	G	G	G	G	G	G	G	-	G	G	G	G	G	G	G	G	-	A	A	A	A	G	A	A	A	A	A	A	A	A	G
Glyma18g06861	5536977	0.766827	0.83908	4.64536e-05	A	A	A	-	A	A	A	A	A	A	A	-	A	A	A	A	-	-	C	C	-	C	A	C	C	C	C	C	C	C	C	A
Glyma18g06861	5537123	0.799966	0.855763	8.85043e-08	C	C	C	C	C	C	C	C	C	C	C	C	C	-	C	C	C	-	T	T	T	T	C	T	T	T	T	T	T	T	T	C
Glyma18g06870	5538395	0.793224	0.844436	7.9159e-06	A	-	A	A	A	A	A	A	A	A	A	A	A	A	A	A	-	-	G	G	G	G	A	G	G	G	-	G	G	G	G	A
Glyma18g06870	5538445	1	1	1e-07	A	A	A	A	A	A	A	A	A	-	A	A	A	A	A	A	-	A	C	C	C	C	-	C	C	C	C	C	C	C	C	-
Glyma18g06870	5538447	1	1	1e-07	A	A	A	A	A	A	A	A	A	-	A	A	A	A	A	A	-	A	G	G	G	G	-	G	G	G	G	G	G	G	G	-
Glyma18g06870	5540716	0.799966	0.855763	8.85043e-08	T	T	T	T	T	T	T	T	T	T	T	-	T	T	T	T	T	-	C	C	C	C	T	C	C	C	C	C	C	C	C	T
Glyma18g06870	5541029	0.81217	0.548068	1.06297e-35	G	T	-	G	A	-	-	G	-	-	-	T	-	-	G	G	G	G	T	T	T	T	-	T	T	T	T	-	T	T	-	G
Glyma18g06870	5541829	0.769671	0.608483	0.00928481	T	T	A	T	T	-	-	-	-	-	-	-	-	A	-	A	T	-	A	A	-	A	-	A	A	A	A	A	A	A	-	-
Glyma18g06870	5541911	0.280195	-0.104141	9.97741e-05	-	A	A	-	A	-	-	G	-	-	G	A	A	A	-	A	-	A	A	-	A	A	G	A	A	-	-	-	A	A	-	-
Glyma18g06870	5541917	0.890625	0.729323	8.89118e-26	-	C	-	-	C	-	T	-	-	-	-	C	C	C	-	C	-	T	T	T	T	T	-	T	T	-	-	-	T	T	T	-
Glyma18g06870	5542002	0.715909	0.528571	0.033555	-	A	G	-	-	-	-	-	-	-	-	A	G	G	-	-	-	A	A	A	A	A	-	A	A	A	A	A	A	A	-	-
Glyma18g06870	5542112	0.758936	0.895188	9.25866e-17	-	A	A	A	A	-	A	A	A	-	A	-	-	-	A	A	-	-	G	-	G	G	A	G	G	G	-	G	G	G	G	-
Glyma18g06870	5542261	0.805405	0.680896	0.00667486	T	-	-	T	T	T	T	T	-	-	T	C	T	-	T	C	-	-	C	-	C	C	T	C	C	C	C	C	C	C	C	-
Glyma18g06870	5542262	0.805405	0.680896	0.00667486	G	-	-	G	G	G	G	G	-	-	G	A	G	-	G	A	-	-	A	-	A	A	G	A	A	A	A	A	A	A	A	-
Glyma18g06870	5542311	0.699863	0.835132	4.9598e-20	-	C	C	C	C	-	C	C	C	C	C	C	C	-	C	-	-	-	A	A	A	A	C	A	A	A	A	A	A	A	A	C
Glyma18g06870	5542453	0.724958	0.84084	3.71025e-22	-	G	G	G	-	G	G	G	-	G	G	G	-	-	G	G	G	G	A	A	A	A	G	A	A	A	A	A	A	A	A	G
Glyma18g06870	5542581	0.851103	0.632829	7.98348e-35	G	-	-	-	G	-	-	-	-	-	-	-	G	G	-	-	-	T	T	T	-	T	G	-	T	-	T	T	T	T	T	-
Glyma18g06870	5542683	0.799966	0.855763	8.85043e-08	-	T	T	T	T	T	-	T	T	T	T	T	T	T	T	T	T	T	C	C	C	C	T	C	C	C	C	C	C	C	C	T
Glyma18g06870	5543581	0.920455	0.592593	2.71021e-109	A	-	-	-	T	-	-	-	-	-	-	-	-	-	-	A	-	T	T	-	T	T	-	T	T	T	T	T	T	T	T	-
Glyma18g06870	5543582	0.657269	0.318519	1.63334e-06	A	-	-	-	C	-	-	-	-	-	-	-	-	-	-	A	-	C	C	-	C	C	-	C	C	C	C	C	C	C	C	A
Glyma18g06870	5543583	0.740474	0.445738	4.65453e-17	T	-	-	-	A	-	-	-	-	-	-	-	-	-	-	T	T	A	A	-	A	A	-	A	A	A	A	A	A	A	A	T
Glyma18g06870	5543873	0.793924	0.570773	3.61838e-26	-	-	C	-	T	-	-	-	-	C	-	C	C	-	C	-	-	T	T	T	T	T	-	T	T	T	T	-	T	T	T	C
Glyma18g06870	5544178	0.197621	-0.114104	1.5368e-06	-	-	C	T	T	T	-	T	T	-	-	-	-	-	-	T	-	T	T	T	T	T	C	T	T	T	-	T	T	T	-	-
Glyma18g06870	5544198	0.805405	0.680896	0.00667486	-	-	A	A	C	-	-	A	-	A	A	A	A	A	-	-	A	C	C	C	C	C	A	C	C	C	C	C	C	C	-	-
Glyma18g06870	5545095	0.799966	0.855763	8.85043e-08	A	A	A	A	A	A	A	A	-	A	A	-	A	A	A	A	A	A	G	G	G	G	A	G	G	G	G	G	G	G	G	A
Glyma18g06870	5545154	0.75	0.846154	3.57777e-06	A	A	A	A	A	-	-	A	A	A	A	A	A	A	A	A	-	-	T	T	T	T	A	T	T	T	T	T	T	T	T	A
Glyma18g06870	5545164	0.75	0.846154	3.57777e-06	A	A	A	-	A	-	A	A	A	A	A	A	A	A	A	A	-	-	C	C	C	C	A	C	C	C	C	C	C	C	C	A
Glyma18g06870	5545315	0.766827	0.83908	4.64536e-05	T	T	T	-	T	-	-	T	T	T	T	T	T	T	T	T	T	-	G	G	G	G	T	G	G	G	G	G	G	G	-	T
Glyma18g06870	5545375	0.713886	0.827147	1.05837e-17	G	G	G	-	G	-	G	-	G	G	G	G	G	-	G	G	-	-	A	A	A	A	G	A	A	-	A	A	A	A	A	G
Glyma18g06870	5545450	0.766827	0.83908	4.64536e-05	T	T	T	T	T	T	-	T	T	T	T	T	T	-	-	T	T	-	C	-	C	C	T	C	C	C	C	C	C	C	C	T
Glyma18g06870	5545817	0.186407	-0.0896831	0.00100425	C	-	-	-	A	-	-	-	-	C	C	C	C	C	-	-	-	C	C	C	C	C	C	C	C	C	C	C	C	C	C	A
Glyma18g06870	5545941	0.793224	0.844436	7.9159e-06	T	T	T	T	T	T	T	T	T	-	T	T	T	T	T	-	T	-	C	C	C	C	T	C	C	C	C	C	C	-	C	T
Glyma18g06870	5546102	1	1	1e-07	-	-	G	G	-	-	-	G	G	-	G	-	G	G	-	-	-	-	T	-	-	-	-	T	T	-	T	-	-	T	T	-
Glyma18g06870	5548374	0.164453	-0.0933674	0.000317338	-	-	-	-	T	-	C	C	C	C	-	C	C	C	-	C	-	C	C	C	C	C	-	C	C	C	C	C	C	C	C	T
Glyma18g06870	5548701	0.745313	0.54717	3.04483e-09	-	A	-	-	-	-	-	-	-	-	-	C	A	-	A	C	-	C	C	C	C	C	-	C	C	C	C	C	C	C	C	-
Glyma18g06870	5548923	0.623626	0.745595	3.17897e-15	A	A	A	A	A	-	A	-	-	-	-	A	A	-	A	A	-	A	G	G	G	G	A	G	G	G	G	G	G	A	G	A
Glyma18g06870	5553907	0.799966	0.855763	8.85043e-08	T	T	T	-	T	T	T	T	T	T	T	T	T	T	T	T	T	-	C	C	C	C	T	C	C	C	C	C	C	C	C	T
Glyma18g06870	5559584	0.751475	0.494933	2.04639e-23	G	-	-	G	-	-	G	-	G	-	-	-	-	-	-	C	-	C	C	-	C	C	-	C	C	C	C	C	C	-	C	G
Glyma18g06870	5559594	0.920455	0.592593	2.71021e-109	-	-	-	-	-	-	-	-	-	-	T	-	-	-	T	A	-	A	A	-	A	A	-	A	A	A	A	A	A	A	A	-
Glyma18g06870	5560224	0.649219	0.317361	6.43852e-05	-	-	-	A	-	A	-	G	A	-	-	A	-	-	-	G	-	-	G	G	G	G	A	-	G	-	G	-	G	G	G	A
Glyma18g06870	5561616	0.740377	0.574022	0.0363646	-	G	G	-	G	-	-	G	-	G	G	G	-	-	G	A	-	A	A	A	A	A	G	A	A	A	A	A	A	A	A	G
Glyma18g06870	5561901	0.94625	0.90753	0.019447	-	T	T	T	T	T	-	T	T	T	T	T	T	-	T	T	T	-	A	-	A	A	-	A	A	-	A	A	A	-	A	T
Glyma18g06890	5563460	0.929311	0.72581	1.50475e-31	A	-	A	-	-	-	A	-	-	-	A	-	A	-	-	G	-	-	G	G	G	G	-	G	G	G	G	G	G	G	G	A
Glyma18g06890	5563461	0.929311	0.72581	1.50475e-31	C	-	C	-	-	-	C	-	-	-	C	-	C	-	-	A	-	-	A	A	A	A	-	A	A	A	A	A	A	A	A	C
Glyma18g06890	5569058	0.0682213	-0.0688259	3.64277e-06	-	A	-	-	-	A	A	A	-	-	A	-	-	-	-	A	-	-	A	-	G	A	A	A	A	A	A	A	A	A	A	-
Glyma18g06890	5569060	0.294886	-0.121968	1.64086e-07	-	G	-	-	-	G	G	G	-	-	G	-	-	-	A	G	-	-	G	-	A	G	A	G	-	G	-	G	-	G	G	-
Glyma18g06920	5575464	0.775	0.851117	8.23999e-07	A	A	A	A	A	-	A	A	-	A	A	A	A	A	A	A	A	-	G	G	G	G	A	G	G	G	G	G	G	G	G	A
Glyma18g06920	5576218	0.197621	-0.114104	1.5368e-06	-	-	-	T	T	-	-	T	T	T	-	-	T	-	A	-	-	T	T	T	-	T	A	T	T	T	T	T	T	-	-	T
Glyma18g06920	5576219	0.197621	-0.114104	1.5368e-06	-	-	-	A	T	-	-	T	T	T	-	-	T	-	T	-	-	T	T	T	-	T	T	T	T	T	T	T	T	-	-	A
Glyma18g06920	5579502	0.766827	0.83908	4.64536e-05	C	C	C	C	-	C	C	C	C	C	C	-	C	C	C	-	C	-	T	T	-	T	C	T	T	T	T	T	T	T	T	C
Glyma18g06920	5582934	0.708654	0.776119	2.86369e-06	C	C	-	C	C	C	C	C	C	C	C	-	C	C	C	C	C	-	T	T	T	T	C	T	T	T	T	T	T	C	T	C
Glyma18g06920	5583710	0.093099	-0.174825	1.04846e-19	-	-	-	-	-	-	-	-	-	-	-	-	G	-	G	G	-	-	G	-	A	G	-	-	G	G	G	G	-	-	G	-
Glyma18g06920	5583719	0.692669	0.00746269	1.97106e-272	-	-	-	-	-	-	-	-	-	-	-	-	T	-	-	G	-	-	T	-	T	T	-	T	T	-	T	G	-	-	-	-
Glyma18g06920	5583725	0.434291	-0.187279	2.76749e-23	G	-	-	-	-	-	-	-	A	-	-	-	G	-	-	G	-	-	A	-	G	G	-	A	G	-	A	G	G	-	-	-
Glyma18g06920	5584411	0.745739	0.808	0.0235011	A	A	-	A	-	A	A	A	A	A	A	-	A	-	A	-	A	-	T	T	T	T	A	-	T	-	T	T	-	T	T	A
Glyma18g06930	5592936	0.69959	0.514368	0.0438877	-	A	A	-	T	A	A	A	A	A	A	T	A	-	A	-	-	T	T	T	T	T	A	T	T	T	T	T	T	-	T	A
Glyma18g06930	5592950	0.755172	0.58584	0.000302824	-	A	A	-	G	A	-	A	A	-	A	G	A	-	A	-	-	G	G	G	G	G	A	G	G	G	G	G	G	G	G	-
Glyma18g06930	5592972	0.90471	0.747961	9.92792e-20	-	-	G	-	G	G	-	G	-	-	-	-	G	-	G	-	-	T	T	T	T	T	G	T	T	T	T	T	T	T	T	-
Glyma18g06930	5592993	0.712269	0.502762	0.00119128	A	-	A	A	G	-	-	-	A	A	-	G	A	-	-	-	-	G	G	G	G	G	A	G	-	G	G	G	G	G	G	-
Glyma18g06940	5595074	0.799966	0.855763	8.85043e-08	G	G	G	G	G	G	G	G	G	G	G	G	G	G	G	G	-	-	C	C	C	C	G	C	C	C	C	C	C	C	C	G
Glyma18g06950	5636169	0.80243	0.624467	8.84043e-11	-	-	-	A	A	-	-	A	A	A	C	C	-	-	-	-	-	C	C	C	C	C	-	C	C	C	C	C	C	-	C	-
Glyma18g06960	5647000	0.211212	0.203317	0.0289276	A	A	A	A	A	-	A	A	A	A	A	A	A	A	A	A	A	A	G	A	A	G	A	A	A	A	G	-	A	A	A	A
Glyma18g06990	5661805	0.0722619	-0.0378913	0.0154755	T	T	T	T	T	-	-	T	G	T	T	T	T	T	T	T	T	-	T	-	T	T	T	T	-	T	T	-	-	-	T	T

## Sheet: All 2-ODD
Table S2: Sequencing data of 2-ODDs from 18 vine and 14 erect soybean genotypes used in polymorphism analysis
Gene	Gene FST	Gene Familly	Position	Obs Het BP	Obs FST	P-value	Vine soybean																		Erect soybean
							W01	W02	W03	W04	W05	W06	W07	W08	W09	W10	W11	W12	W13	W14	W15	W16	W17	C24	Ref	C01	C02	C08	C12	C14	C16	C17	C19	C27	C30	C33	C34	C35
Glyma03g38030	0.406465	C19GA2ox	44472491	0.94449	0.852528	4.44381e-11	A	A	A	A	A	-	A	-	G	A	A	A	A	A	-	A	A	G	G	G	G	G	G	G	G	G	G	G	G	G	G	G
Glyma03g38030		C19GA2ox	44472504	0.899823	0.835132	0.0103937	G	G	G	G	G	-	G	-	T	G	G	G	G	G	-	G	-	T	T	T	T	T	T	T	-	T	T	T	T	T	-	T
Glyma03g38030		C19GA2ox	44472558	0.871751	0.263499	1e-07	-	-	-	-	-	-	-	-	-	-	-	T	-	-	-	-	-	C	C	C	-	C	C	-	-	C	C	T	C	C	C	C
Glyma03g38030		C19GA2ox	44472560	0.0600207	-0.325301	6.27628e-137	-	-	T	-	-	-	-	-	-	-	-	-	-	-	-	-	-	T	T	T	-	T	T	-	-	T	T	A	T	T	T	T
Glyma05g26080	-0.0717814	C19GA2ox	32086819	0.499707	-0.0717814	0.0370339	G	-	-	G	A	G	-	G	A	G	G	A	A	A	G	A	G	A	G	A	A	G	A	A	G	A	A	G	G	G	G	A
Glyma07g36450	0.0747	C19GA2ox	41844523	0.406657	-0.0797094	0.0153965	T	T	T	T	-	C	T	T	C	T	T	C	T	T	T	C	T	C	T	-	T	T	T	T	-	-	T	T	C	T	C	C
Glyma07g36450		C19GA2ox	41844524	0.211212	0.203317	0.0289276	A	A	A	A	-	A	A	A	A	A	A	A	A	A	A	A	A	A	A	C	C	A	A	A	-	C	A	A	A	A	A	A
Glyma07g36450		C19GA2ox	41845999	0.151634	0.125683	0.0133346	G	G	G	G	-	G	G	G	G	G	G	G	G	G	G	G	-	G	G	-	G	G	G	G	T	G	G	G	G	G	-	T
Glyma07g36450		C19GA2ox	41846764	0.214429	0.206549	0.0167291	A	A	A	A	A	-	-	A	A	A	A	A	A	A	A	A	A	-	A	-	T	A	A	A	-	T	A	A	-	-	A	-
Glyma07g36450		C19GA2ox	41846975	0.170349	-0.0823393	0.0041553	A	A	A	-	T	A	-	A	A	A	A	A	A	A	A	A	A	-	A	-	A	A	-	A	T	-	A	A	-	-	A	-
Glyma09g03700	-0.149659	C19GA2ox	2685464	0.167669	-0.0959703	0.000134411	T	-	T	-	T	-	T	C	T	T	-	T	T	T	-	T	T	T	T	T	C	T	T	-	T	-	T	-	T	T	-	-
Glyma09g03700		C19GA2ox	2685469	0.49855	-0.108985	2.92317e-05	-	-	C	T	T	-	-	T	C	T	-	C	T	T	T	C	C	C	C	T	T	C	C	-	C	-	T	-	-	T	-	-
Glyma09g03700		C19GA2ox	2685723	0.504132	-0.0819672	0.00957279	-	-	-	-	A	-	-	G	A	A	G	A	G	G	G	A	-	A	A	-	G	A	A	-	A	A	G	G	G	-	G	G
Glyma09g03700		C19GA2ox	2685869	0.259671	-0.180523	1.75612e-21	-	-	T	-	-	-	G	-	T	T	-	T	-	-	-	T	-	T	T	-	-	T	T	-	T	T	-	G	-	-	-	-
Glyma09g03700		C19GA2ox	2685870	0.259671	-0.180523	1.75612e-21	-	-	G	-	-	-	T	-	G	G	-	G	-	-	-	G	-	G	G	-	-	G	G	-	G	G	-	T	-	-	-	-
Glyma09g03700		C19GA2ox	2686089	0.394982	-0.0812721	0.0123266	-	-	G	T	-	-	-	-	G	G	-	G	T	-	T	G	-	G	G	-	-	G	G	-	G	G	-	-	-	-	T	-
Glyma09g03700		C19GA2ox	2686266	0.491587	-0.0922419	0.0016337	C	C	-	C	T	-	-	C	T	T	-	T	C	C	C	-	-	T	T	C	C	T	T	C	T	T	-	-	-	C	C	C
Glyma09g03700		C19GA2ox	2687043	0.197539	-0.123196	4.92966e-08	C	A	C	-	-	C	-	-	-	C	C	C	-	C	-	-	C	C	C	-	C	C	C	-	C	C	C	-	-	A	-	-
Glyma09g03700		C19GA2ox	2687179	0.128234	-0.0731941	0.0391296	T	T	T	T	A	T	T	T	-	-	T	T	T	T	T	T	T	T	T	-	T	T	T	T	T	A	T	T	T	T	T	T
Glyma09g03700		C19GA2ox	2687249	0.145833	-0.6	1e-07	-	-	-	-	-	-	-	-	-	-	-	-	-	-	-	-	-	A	A	-	-	A	A	T	A	-	-	-	-	-	T	-
Glyma09g03700		C19GA2ox	2687300	0.483174	-0.100285	0.000387858	-	-	-	-	-	-	-	-	-	-	-	-	-	-	-	-	-	-	C	-	-	C	C	-	C	-	-	-	C	G	-	-
Glyma09g03700		C19GA2ox	2687308	0.411854	-0.0694795	0.0468978	G	G	-	G	G	-	G	G	-	G	-	A	G	G	G	A	A	G	G	G	G	G	G	G	G	-	G	G	G	G	-	G
Glyma09g03700		C19GA2ox	2688663	0.484644	-0.20486	1.04671e-29	G	G	A	G	G	G	G	G	-	G	G	A	G	G	G	A	A	G	G	G	G	G	G	G	G	G	G	G	G	G	G	G
Glyma09g03700		C19GA2ox	2691465	0.173181	-0.102733	2.648e-05	A	A	A	A	A	A	A	A	-	A	T	A	A	A	A	A	A	A	A	A	-	A	A	T	A	A	T	T	A	T	A	A
Glyma10g01380	-0.0833333	C19GA2ox	1008175	0.142012	-0.0833333	0.00934313	G	-	G	A	A	G	A	G	G	-	A	A	A	A	A	A	A	A	A	A	A	A	G	A	A	A	A	G	A	A	A	A
Glyma13g28970	-0.0727431	C19GA2ox	31928797	0.359976	-0.0799821	0.0127692	C	-	-	T	C	T	-	T	T	-	C	C	T	T	T	-	C	C	C	T	-	C	C	-	C	C	C	-	C	T	T	T
Glyma13g28970		C19GA2ox	31929088	0.359242	-0.067955	0.0484966	C	G	-	G	C	G	C	G	G	G	C	C	G	G	G	G	C	C	C	G	C	C	C	C	G	C	C	C	C	G	G	G
Glyma13g28970		C19GA2ox	31929818	0.230437	-0.0702921	0.0405684	T	T	T	C	T	T	T	T	T	T	T	T	T	T	C	T	T	T	T	T	T	T	T	T	T	T	T	T	T	T	T	T
Glyma13g33290	-0.0723223	C19GA2ox	35172504	0.39883	-0.0731937	0.0346296	C	A	-	A	C	-	A	A	A	A	C	A	A	A	C	A	A	A	C	A	C	C	A	A	A	A	A	A	A	C	A	A
Glyma13g33290		C19GA2ox	35172991	0.274792	-0.0729614	0.0309626	A	A	A	-	A	G	A	G	A	A	A	A	A	A	A	A	A	-	A	A	A	A	A	-	A	-	G	-	G	A	-	A
Glyma13g33290		C19GA2ox	35173002	0.420696	-0.0699405	0.0484419	T	-	T	T	T	T	T	T	-	T	T	T	T	T	T	T	T	-	T	-	T	T	T	-	-	-	T	-	T	T	-	-
Glyma13g33290		C19GA2ox	35174140	0.39883	-0.0731937	0.0346296	C	C	C	T	C	C	C	C	C	C	C	C	C	C	C	C	C	T	C	T	C	C	T	T	T	T	T	T	T	C	T	T
Glyma15g10070	-0.0890445	C19GA2ox	7289024	0.402398	-0.0878835	0.00424328	G	G	G	-	A	G	G	G	-	A	G	G	G	-	G	A	G	G	A	A	A	A	A	G	A	A	G	A	A	A	G	G
Glyma15g10070		C19GA2ox	7290377	0.155549	-0.0902054	0.000986015	-	-	-	-	G	-	G	G	G	G	A	G	-	-	-	A	G	A	G	G	G	G	G	-	G	G	A	G	G	G	G	G
Glyma15g39750	-0.0996541	C19GA2ox	46582857	0.183738	-0.105517	1.48279e-05	G	G	A	G	A	A	G	G	A	G	A	A	A	A	G	A	A	G	A	G	G	G	G	G	G	G	G	A	G	G	A	G
Glyma15g39750		C19GA2ox	46583036	0.244724	-0.0937913	0.00096208	T	T	T	T	A	T	-	-	T	-	T	-	T	T	-	T	-	A	T	A	T	-	-	A	T	A	-	T	T	-	T	T
Glyma15g40270	-0.0400173	C19GA2ox	47235681	0.557322	-0.0716171	1.00087e-15	A	A	A	A	A	A	-	A	G	A	A	A	A	A	A	A	A	G	A	A	G	G	A	G	A	A	A	A	A	A	G	G
Glyma15g40270		C19GA2ox	47235771	0.133221	-0.0751227	0.0312429	G	G	G	G	G	G	G	G	-	G	G	G	G	-	G	G	-	A	G	G	A	A	G	A	G	G	G	G	G	G	-	A
Glyma15g40270		C19GA2ox	47235839	0.152982	0.13339	0.00275368	A	A	A	A	A	A	A	A	-	A	A	A	A	A	A	G	-	T	A	A	-	T	G	T	A	A	A	A	A	A	-	T
Glyma15g40270		C19GA2ox	47236170	0.490933	-0.0715963	0.0418572	G	G	G	G	G	G	G	G	G	G	G	G	G	-	G	T	T	G	G	G	G	G	T	G	G	G	G	G	G	G	G	G
Glyma15g40270		C19GA2ox	47236400	0.43156	-0.115141	5.7777e-06	A	A	A	A	A	-	A	A	G	A	A	A	A	A	A	A	A	G	A	A	G	G	A	G	A	A	A	A	A	A	G	G
Glyma17g04150	-0.0783842	C19GA2ox	2732872	0.141555	-0.0827893	0.0102693	-	T	T	-	T	T	-	T	-	T	T	T	-	-	T	-	-	-	A	T	T	A	-	-	-	T	T	-	T	-	A	T
Glyma17g04150		C19GA2ox	2733910	0.128029	-0.0739791	0.0362143	T	T	T	T	T	T	T	T	-	T	T	T	T	T	T	T	A	T	T	T	T	T	A	T	T	T	T	T	T	T	T	T
Glyma19g40640	-0.0883709	C19GA2ox	46998327	0.168704	-0.0990673	2.01865e-05	-	G	-	G	G	-	G	-	-	-	G	A	G	G	-	A	-	G	G	A	G	G	G	G	G	-	G	G	-	G	G	G
Glyma19g40640		C19GA2ox	47002516	0.253833	-0.079602	0.0136232	A	G	G	G	G	-	G	A	G	A	G	A	G	G	G	-	-	G	G	A	G	G	G	G	G	G	G	G	A	-	G	G
Glyma19g40640		C19GA2ox	47002543	0.270472	-0.0864434	0.00461054	-	A	A	A	A	-	A	-	A	G	A	G	A	A	A	-	-	A	A	G	A	A	A	A	A	A	A	A	G	A	A	A
Glyma11g00550	-0.0725392	C20GA2ox	197813	0.135866	-0.0725392	0.0404395	G	G	G	G	C	G	G	-	G	G	G	G	G	G	G	G	G	G	G	-	G	G	-	G	G	-	G	G	G	C	G	G
Glyma11g11160	-0.0711779	C20GA2ox	7942625	0.237727	-0.0711779	0.0402869	A	A	A	A	A	A	A	G	G	A	A	A	A	A	A	A	A	A	A	A	-	A	A	A	A	A	A	A	A	A	A	A
Glyma11g27360	-0.0744059	C20GA2ox	27065120	0.207722	-0.065213	0.0415171	T	A	-	-	A	A	A	A	A	T	A	-	-	-	-	A	T	A	A	A	-	A	-	A	A	A	A	A	A	A	A	A
Glyma11g27360		C20GA2ox	27065617	0.141555	-0.0827893	0.0102693	-	A	A	A	A	T	-	-	T	A	A	A	A	A	A	A	A	-	A	-	A	-	A	A	A	A	A	A	A	A	A	T
Glyma11g27360		C20GA2ox	27065624	0.137101	-0.078892	0.0191834	-	T	T	T	T	A	T	-	-	T	T	T	T	T	T	T	T	-	T	-	T	-	T	T	T	T	T	T	T	T	T	A
Glyma11g27360		C20GA2ox	27065689	0.184163	-0.0696907	0.0272591	G	G	G	G	G	A	-	G	A	G	G	G	G	G	G	G	-	A	G	G	G	G	G	G	G	G	G	G	-	G	G	A
Glyma11g27360		C20GA2ox	27065714	0.184163	-0.0696907	0.0272591	G	G	G	G	G	-	G	G	A	G	G	G	G	G	G	G	G	A	G	G	G	G	G	G	-	G	G	-	G	G	G	A
Glyma11g27360		C20GA2ox	27065803	0.123998	-0.0710838	0.0496327	A	A	A	A	A	-	A	A	T	-	A	A	A	A	A	A	A	T	A	A	A	A	A	A	A	A	A	A	A	A	A	-
Glyma11g27360		C20GA2ox	27067721	0.191007	-0.0688935	0.032392	A	A	A	-	A	C	A	A	C	-	A	A	A	-	A	A	-	C	A	A	A	A	A	A	A	A	A	A	A	A	A	C
Glyma11g27360		C20GA2ox	27070262	0.155549	-0.0902054	0.000986015	A	T	A	T	A	A	A	T	T	T	T	A	A	A	T	A	A	T	T	-	T	T	T	-	T	-	T	T	T	T	T	-
Glyma11g27360		C20GA2ox	27076725	0.128234	-0.0731941	0.0391296	-	-	-	T	A	-	-	-	-	-	-	-	A	A	-	A	A	T	T	-	-	T	-	-	-	-	-	T	T	-	-	-
Glyma12g03350	-0.0833333	C20GA2ox	2211021	0.260355	-0.0833333	0.00749701	A	A	A	A	-	-	T	A	-	T	A	-	T	T	A	A	-	A	A	-	A	A	A	T	A	A	T	A	A	T	A	A
Glyma12g34170	-0.0751227	C20GA2ox	37319060	0.133221	-0.0751227	0.0312429	G	G	-	G	G	G	-	G	G	G	-	-	G	G	G	-	G	G	G	G	G	G	G	G	G	G	-	G	-	-	G	G
Glyma13g36360	-0.1	C20GA2ox	37623394	0.371212	-0.1	0.000348477	-	A	T	-	-	A	-	T	A	-	T	A	-	A	T	-	-	T	T	A	T	-	T	-	A	T	T	T	T	T	T	-
Glyma17g15430	-0.00452096	C20GA2ox	12162334	0.39883	-0.0731937	0.0346296	G	G	-	-	G	-	G	G	-	G	A	G	A	-	G	A	G	G	G	-	A	G	G	G	-	G	G	G	G	-	G	G
Glyma17g15430		C20GA2ox	12162942	0.152982	0.13339	0.00275368	-	C	-	-	C	C	C	C	C	C	A	C	A	A	C	A	C	C	C	C	A	C	C	C	A	C	A	C	C	A	C	C
Glyma17g15430		C20GA2ox	12164819	0.237176	-0.0737591	0.0310456	G	G	G	G	G	G	G	G	G	G	G	G	G	G	G	C	G	G	G	G	C	G	G	G	G	G	-	G	G	C	G	G
Glyma17g20500	0.00124375	C20GA2ox	19612356	0.197539	-0.123196	4.92966e-08	T	T	T	T	T	T	T	T	T	T	T	T	T	T	-	T	T	T	T	T	T	T	T	G	T	T	T	T	T	G	T	T
Glyma17g20500		C20GA2ox	19614276	0.151634	0.125683	0.0133346	T	T	T	T	C	-	T	T	C	T	T	T	T	T	T	T	T	C	C	T	-	C	T	T	C	T	T	C	C	-	C	C
Glyma18g06870	0.67968	C20GA2ox	5536927	0.766827	0.83908	4.64536e-05	T	-	-	T	C	T	C	C	C	C	T	C	C	-	T	C	T	-	C	C	C	C	T	C	C	C	C	C	C	C	C	T
Glyma18g06870		C20GA2ox	5537081	0.799966	0.855763	8.85043e-08	A	A	A	A	A	A	A	A	A	A	A	A	A	A	A	A	A	-	G	G	G	G	A	G	G	G	G	G	G	G	G	A
Glyma18g06870		C20GA2ox	5538294	0.793224	0.844436	7.9159e-06	A	A	A	A	T	A	A	A	A	A	A	A	A	A	A	A	A	A	A	A	A	A	A	A	A	A	A	A	A	C	A	A
Glyma18g06870		C20GA2ox	5538427	1	1	1e-07	C	T	-	C	T	C	T	C	T	C	C	T	T	T	C	C	-	C	T	T	T	T	C	T	T	T	T	T	T	T	T	C
Glyma18g06870		C20GA2ox	5538445	1	1	1e-07	A	A	A	A	A	A	A	A	A	-	A	A	A	A	A	A	-	A	C	C	C	C	-	C	C	C	C	C	C	C	C	-
Glyma18g06870		C20GA2ox	5540174	0.799966	0.855763	8.85043e-08	A	A	-	A	A	A	A	A	A	A	A	G	G	G	A	A	A	-	G	G	G	G	A	G	G	G	G	G	G	G	G	A
Glyma18g06870		C20GA2ox	5541016	0.81217	0.548068	1.06297e-35	-	T	A	A	A	-	A	-	-	-	-	T	-	-	-	A	-	-	A	A	A	A	-	A	A	A	A	-	A	A	-	A
Glyma18g06870		C20GA2ox	5541796	0.769671	0.608483	0.00928481	G	-	G	G	A	G	A	-	G	G	G	-	A	A	G	A	-	G	A	A	-	A	-	A	A	A	A	A	A	A	-	-
Glyma18g06870		C20GA2ox	5541895	0.280195	-0.104141	9.97741e-05	-	A	-	C	A	-	-	C	C	-	C	A	A	A	C	A	C	A	A	-	A	A	C	A	A	A	-	-	A	A	-	-
Glyma18g06870		C20GA2ox	5541911	0.890625	0.729323	8.89118e-26	-	A	A	-	A	-	-	G	-	-	G	A	A	A	-	A	-	A	A	-	A	A	G	A	A	-	-	-	A	A	-	-
Glyma18g06870		C20GA2ox	5541979	0.715909	0.528571	0.033555	-	A	-	-	T	-	-	-	-	-	-	-	A	A	-	-	-	T	T	T	T	T	-	T	-	T	T	T	T	T	T	T
Glyma18g06870		C20GA2ox	5542084	0.758936	0.895188	9.25866e-17	C	C	C	C	T	-	C	C	-	-	C	-	-	-	C	C	-	C	C	-	C	C	C	C	C	C	-	C	-	C	C	C
Glyma18g06870		C20GA2ox	5542238	0.805405	0.680896	0.00667486	G	-	G	-	A	G	G	G	G	G	G	G	G	-	G	G	-	G	G	G	-	G	-	G	G	G	G	G	G	G	G	G
Glyma18g06870		C20GA2ox	5542261	0.805405	0.680896	0.00667486	T	-	-	T	T	T	T	T	-	-	T	C	T	-	T	C	-	-	C	-	C	C	T	C	C	C	C	C	C	C	C	-
Glyma18g06870		C20GA2ox	5542262	0.699863	0.835132	4.9598e-20	G	-	-	G	G	G	G	G	-	-	G	A	G	-	G	A	-	-	A	-	A	A	G	A	A	A	A	A	A	A	A	-
Glyma18g06870		C20GA2ox	5542377	0.724958	0.84084	3.71025e-22	T	A	T	-	-	-	T	-	-	T	T	T	-	-	-	T	-	T	T	T	T	T	-	T	T	-	T	T	T	T	T	-
Glyma18g06870		C20GA2ox	5542542	0.851103	0.632829	7.98348e-35	G	G	-	G	T	G	-	G	G	G	G	G	T	T	G	G	G	G	G	G	-	G	G	G	G	G	G	G	G	G	G	G
Glyma18g06870		C20GA2ox	5542681	0.799966	0.855763	8.85043e-08	-	-	C	C	C	C	-	C	C	C	C	T	C	C	C	T	C	C	C	C	C	C	C	C	C	C	C	C	C	C	C	C
Glyma18g06870		C20GA2ox	5543556	0.920455	0.592593	2.71021e-109	-	-	-	T	C	-	-	-	-	T	T	T	T	-	-	-	-	-	C	C	C	C	-	C	C	C	C	C	C	C	C	-
Glyma18g06870		C20GA2ox	5543581	0.657269	0.318519	1.63334e-06	A	-	-	-	T	-	-	-	-	-	-	-	-	-	-	A	-	T	T	-	T	T	-	T	T	T	T	T	T	T	T	-
Glyma18g06870		C20GA2ox	5543582	0.740474	0.445738	4.65453e-17	A	-	-	-	C	-	-	-	-	-	-	-	-	-	-	A	-	C	C	-	C	C	-	C	C	C	C	C	C	C	C	A
Glyma18g06870		C20GA2ox	5543784	0.793924	0.570773	3.61838e-26	-	-	-	A	T	-	-	-	-	-	-	-	-	-	A	-	-	T	T	T	T	T	-	T	T	T	T	T	T	T	T	-
Glyma18g06870		C20GA2ox	5544145	0.197621	-0.114104	1.5368e-06	C	-	C	C	A	C	-	C	C	-	C	C	-	-	C	C	-	-	A	A	A	A	-	A	A	A	A	A	A	A	A	C
Glyma18g06870		C20GA2ox	5544178	0.805405	0.680896	0.00667486	-	-	C	T	T	T	-	T	T	-	-	-	-	-	-	T	-	T	T	T	T	T	C	T	T	T	-	T	T	T	-	-
Glyma18g06870		C20GA2ox	5545052	0.799966	0.855763	8.85043e-08	T	T	-	T	C	T	C	T	T	T	T	T	C	C	T	T	T	-	C	C	C	C	T	C	C	-	C	C	C	C	C	T
Glyma18g06870		C20GA2ox	5545095	0.75	0.846154	3.57777e-06	A	A	A	A	A	A	A	A	-	A	A	-	A	A	A	A	A	A	G	G	G	G	A	G	G	G	G	G	G	G	G	A
Glyma18g06870		C20GA2ox	5545154	0.75	0.846154	3.57777e-06	A	A	A	A	A	-	-	A	A	A	A	A	A	A	A	A	-	-	T	T	T	T	A	T	T	T	T	T	T	T	T	A
Glyma18g06870		C20GA2ox	5545287	0.766827	0.83908	4.64536e-05	-	-	T	-	C	T	-	-	-	C	C	C	T	-	-	-	-	-	C	C	C	C	C	C	C	C	C	C	C	C	C	-
Glyma18g06870		C20GA2ox	5545324	0.713886	0.827147	1.05837e-17	C	C	C	-	C	-	-	C	C	C	C	C	T	T	C	T	C	-	C	C	C	C	C	C	C	C	C	C	C	C	C	C
Glyma18g06870		C20GA2ox	5545431	0.766827	0.83908	4.64536e-05	T	T	-	-	T	T	T	T	T	T	T	T	C	-	T	T	T	-	T	-	T	T	-	T	T	T	T	T	T	T	T	T
Glyma18g06870		C20GA2ox	5545723	0.186407	-0.0896831	0.00100425	-	-	-	-	-	-	-	-	-	-	T	-	C	-	-	-	-	T	T	T	T	T	C	T	T	T	T	T	T	-	T	-
Glyma18g06870		C20GA2ox	5545817	0.793224	0.844436	7.9159e-06	C	-	-	-	A	-	-	-	-	C	C	C	C	C	-	-	-	C	C	C	C	C	C	C	C	C	C	C	C	C	C	A
Glyma18g06870		C20GA2ox	5545941	1	1	1e-07	T	T	T	T	T	T	T	T	T	-	T	T	T	T	T	-	T	-	C	C	C	C	T	C	C	C	C	C	C	-	C	T
Glyma03g02260	-0.0746239	GA20ox	2033861	0.357345	-0.0727541	0.0307532	T	T	C	T	C	C	C	C	C	C	C	C	C	C	T	C	-	C	T	T	C	-	C	C	C	C	C	C	C	T	C	C
Glyma03g02260		GA20ox	2035421	0.132196	-0.0764937	0.0267829	G	G	G	G	G	-	G	G	G	T	G	G	G	G	G	G	-	-	G	G	G	G	G	G	G	G	T	G	G	G	-	G
Glyma04g38850	0.435956	GA20ox	45179494	0.17174	-0.104997	1.34046e-05	T	-	-	-	T	T	T	T	-	T	-	T	T	T	G	T	-	-	T	T	T	T	T	T	-	-	-	T	T	T	-	G
Glyma04g38850		GA20ox	45181179	0.548333	0.680851	6.42076e-18	-	-	-	T	T	-	-	-	-	-	-	-	-	T	-	-	-	-	G	-	-	G	-	G	-	-	-	-	-	G	T	-
Glyma04g38850		GA20ox	45181180	0.548333	0.680851	6.42076e-18	-	-	-	G	G	-	-	-	-	-	-	-	-	G	-	-	-	-	A	-	-	A	-	A	-	-	-	-	-	A	G	-
Glyma04g38850		GA20ox	45181183	1	1	1e-07	-	A	-	A	-	-	-	-	-	-	-	-	-	-	-	-	-	-	T	-	-	T	-	T	-	-	-	-	-	T	-	-
Glyma04g38850		GA20ox	45182145	0.132653	-0.0769231	0.0254263	G	-	G	G	G	-	G	G	-	G	G	A	G	G	G	G	-	G	G	G	G	G	A	G	G	G	G	G	G	G	G	G
Glyma04g42300	-0.0777106	GA20ox	48064518	0.123998	-0.0710838	0.0496327	C	C	C	C	C	-	C	C	C	C	G	C	C	-	C	C	C	C	C	C	C	C	C	C	C	C	C	C	C	G	C	C
Glyma04g42300		GA20ox	48065098	0.10375	-0.0843374	0.0119539	T	T	-	T	T	-	T	T	-	-	-	-	A	T	-	T	T	-	T	-	T	T	T	-	-	T	-	-	-	-	-	-
Glyma06g12510	-0.0944794	GA20ox	9680066	0.142012	-0.0833333	0.00934313	T	T	T	T	T	-	-	-	T	-	T	-	T	T	T	C	T	T	T	T	T	T	T	C	T	-	T	T	T	T	T	T
Glyma06g12510		GA20ox	9680642	0.293631	-0.076087	0.01795	-	-	-	C	A	-	C	-	-	C	-	A	C	-	C	-	C	C	C	-	-	C	-	-	C	A	-	C	C	C	C	C
Glyma06g12510		GA20ox	9680643	0.206898	-0.132805	9.51908e-10	-	-	-	C	C	-	C	-	-	A	-	C	C	-	C	-	C	C	C	-	-	C	-	-	C	C	-	A	C	C	-	C
Glyma06g12510		GA20ox	9680674	0.159177	-0.0933674	0.000281781	A	A	-	A	A	-	-	A	A	T	A	A	A	-	A	-	A	A	A	A	A	A	-	-	A	A	-	T	A	A	-	A
Glyma06g12510		GA20ox	9680677	0.146719	-0.0868045	0.00427287	C	C	C	-	C	-	-	C	C	T	C	C	C	-	C	-	C	C	C	C	C	C	-	C	C	C	C	T	C	C	-	C
Glyma06g16080	-0.107936	GA20ox	12618485	0.187708	-0.11728	3.32418e-07	T	T	T	-	-	-	T	T	T	T	-	T	-	-	C	T	-	-	T	T	T	T	-	T	C	-	T	-	T	-	-	T
Glyma06g16080		GA20ox	12618486	0.197539	-0.123196	4.92966e-08	C	C	C	-	-	-	C	C	C	C	-	C	-	-	T	C	-	-	C	-	C	C	-	C	T	-	C	-	C	-	-	C
Glyma06g16080		GA20ox	12619726	0.142012	-0.0833333	0.00934313	C	-	C	-	C	C	-	C	C	C	C	-	C	C	A	-	C	C	C	-	C	C	C	C	C	A	C	C	C	C	C	C
Glyma07g08950	-0.0769231	GA20ox	7481828	0.132653	-0.0769231	0.0254263	C	C	C	C	C	-	C	C	-	C	C	A	C	C	-	C	-	C	C	C	C	C	C	C	C	A	C	C	C	C	C	C
Glyma10g38600	-0.0725392	GA20ox	46392598	0.135866	-0.0725392	0.0404395	-	G	G	-	-	-	G	-	-	G	G	-	-	-	T	-	-	-	G	-	G	G	-	G	-	-	-	-	G	-	-	G
Glyma13g09460	-0.0825078	GA20ox	10889555	0.224159	-0.095536	0.00037011	A	A	A	A	C	C	-	C	A	A	A	A	C	C	A	A	A	A	C	A	A	C	C	C	C	-	A	C	A	-	A	A
Glyma13g09460		GA20ox	10890583	0.411854	-0.0694795	0.0468978	T	A	T	A	T	T	T	T	T	T	A	T	T	-	A	T	T	T	T	T	T	T	T	T	T	-	T	T	T	T	T	T
Glyma16g32550	-0.0884896	GA20ox	35716790	0.412253	-0.0727273	0.0347783	T	-	T	C	C	-	T	T	-	T	T	T	T	T	C	T	T	C	T	C	T	T	T	C	T	C	T	C	T	T	C	C
Glyma16g32550		GA20ox	35716808	0.31097	-0.150074	7.168e-13	G	-	-	T	T	-	-	G	-	G	G	G	G	G	-	G	G	T	G	-	G	G	G	T	G	T	G	T	G	G	-	T
Glyma16g32550		GA20ox	35716821	0.0747245	-0.0645161	1.63107e-05	T	-	-	T	-	-	-	-	-	-	-	T	T	T	-	-	-	C	T	C	T	T	T	T	T	-	-	-	T	-	-	C
Glyma16g32550		GA20ox	35716902	0.224504	-0.0666407	0.04676	G	G	G	C	G	C	G	G	G	G	G	G	G	G	C	G	G	C	G	C	G	G	G	G	G	C	G	G	G	G	C	C
Glyma20g29210	-0.0827893	GA20ox	38121532	0.144303	-0.0827893	0.00947572	A	G	A	A	A	A	A	A	-	A	A	A	-	A	-	A	-	A	A	A	A	A	A	A	A	A	A	A	A	A	A	A
Glyma07g03810	-0.0710838	GA3ox	2625378	0.123998	-0.0710838	0.0496327	C	C	C	C	C	-	C	C	C	C	-	C	C	C	C	C	C	T	C	C	C	C	C	C	C	T	C	C	C	C	C	C
Glyma08g22230	-0.0768788	GA3ox	16942983	0.189089	-0.0768788	0.0116364	C	C	C	C	C	T	C	C	-	C	C	C	C	C	C	C	C	T	C	C	T	C	-	C	C	C	C	C	C	C	-	-
Glyma15g01500	-0.106405	GA3ox	966488	0.446602	-0.112569	9.92443e-06	-	-	T	T	T	-	T	T	-	-	T	T	-	T	A	T	-	T	T	T	T	T	T	T	-	T	-	-	T	T	-	T
Glyma15g01500		GA3ox	966490	0.46875	-0.142857	5.55588e-11	-	-	A	A	-	A	A	A	-	-	T	T	-	-	A	T	-	A	T	-	A	T	A	-	A	T	-	-	-	A	A	-
Glyma15g01500		GA3ox	966491	0.173864	-0.0637894	0.0493625	-	-	G	G	-	G	-	-	-	-	C	C	-	-	G	C	-	G	C	-	G	C	G	-	G	C	-	-	-	G	G	-
Glyma17g30800	-0.114104	GA3ox	33711886	0.197621	-0.114104	1.5368e-06	A	A	A	-	A	-	-	A	-	A	-	A	A	A	A	T	-	A	A	A	A	A	-	A	A	A	-	A	A	-	A	A
Glyma18g05490	0.827147	GA3ox	4158194	0.917853	0.827147	0.000386183	T	T	T	T	-	-	-	T	-	-	-	T	T	-	-	-	T	T	T	T	T	T	T	T	-	T	T	T	T	T	T	T
